# Supplementary material for: Drivers of Anuran Assemblage Structure in a Subtropical Montane Region
Source: Ecol Evol. 2024 Nov 28;14(12):e70624. doi: 10.1002/ece3.70624 (PMC11602670; doi:10.1002/ece3.70624)
Supplement: Supplementary file 1 — Data S1. [file ECE3-14-e70624-s002.zip]

Archive with 3 entries (3 files):
- KB_abun_data.csv
- KB_abun_data2.csv
- KB_data.csv
