# Supplementary material for: Drivers of Anuran Assemblage Structure in a Subtropical Montane Region
Source: Ecol Evol. 2024 Nov 28;14(12):e70624. doi: 10.1002/ece3.70624 (PMC11602670; doi:10.1002/ece3.70624)
Supplement: Supplementary file 1 — Data S1. [file ECE3-14-e70624-s002.zip › KB_abun_data.csv]

site	Adenomera_araucaria	Aplastodiscus_perviridis	Boana_bischoffi	Boana_faber	Boana_leptolineata	Boana_joaquini	Bokermannohyla_hylax	Dendroprhyniscus_berthalutzae	Fritziana_mitus	Hylodes_meridionalis	Ischnocnema_henseli	Ischnocnema_aff._manezinho	Phyllomedusa_distincta	Physalaemus_lateristriga	Physalaemus_gracilis	Physalaemus_nanus	Proceratophrys_boiei	Proceratophrys_brauni	Rhinella_ornata	Rhinella_henseli	Rhinella_icterica	Scinax_catharinae	Scinax_sp.	Scinax_perereca	elevation	bio1	npp	area	region
L400	0	0	0	0	0	0	0	0	0	0	0	1	0	0	0	0	0	1	0	0	0	0	0	0	1454.22998	13.07499981	19449.75	highland	Morro
PTN0400	0	0	0	0	0	0	0	0	0	0	0	1	0	0	0	0	0	0	0	0	0	0	0	0	1599.23999	12.09583378	18573.125	highland	St. Barbara
PTS3500	0	1	0	0	0	1	0	0	0	0	0	0	0	0	1	0	0	0	0	0	0	0	1	0	1654.290039	12.02916622	17370	highland	St. Barbara
T1	0	0	0	2	0	0	0	1	10	0	5	0	0	0	0	0	0	0	0	0	0	0	0	0	494.9100037	17.71249962	19370.25	lowland	SF
T10	0	0	0	0	0	0	1	0	4	0	2	0	0	0	0	0	2	0	0	0	1	2	0	0	659.9970093	17.13333321	18960.125	lowland	SF
T2	0	0	0	0	0	0	0	5	11	0	5	1	1	0	0	0	1	0	1	0	0	1	0	0	598.6099854	17.26250076	19458.25	lowland	SF
T4	0	0	0	0	0	0	2	5	11	0	0	0	0	0	0	0	0	0	0	0	1	0	0	0	526.4039917	17.62083435	19456.875	lowland	SF
T5	0	0	1	0	0	0	4	2	0	0	0	0	0	0	0	0	1	0	0	0	0	0	0	0	516.4940186	17.71249962	19455.5	lowland	SF
T6	0	0	1	0	0	0	1	2	7	0	9	0	0	0	0	0	1	0	1	1	3	0	0	0	630.992981	16.84166718	19443.25	lowland	SF
T7	0	0	0	0	0	0	0	0	0	1	4	0	0	0	0	0	0	0	0	0	0	1	0	0	747.4780273	15.73750019	19249.33333	lowland	SF
T8	0	0	0	0	0	0	2	17	13	0	0	0	0	0	0	1	1	0	0	0	0	1	0	1	545.8270264	17.18333435	19355.625	lowland	SF
W1500	0	0	0	0	0	0	0	0	0	0	0	4	0	0	0	1	0	0	0	0	0	0	0	0	1604.300049	12.20833302	19492.5	highland	Morro
W4500	0	0	0	0	0	3	0	0	0	0	0	1	0	0	0	0	0	0	0	0	1	0	0	0	1587.48999	12.25833321	19551.75	highland	Morro
PTS2500	0	0	0	0	0	0	0	0	0	0	0	0	0	0	0	0	0	0	0	0	1	0	0	0	1660.439941	12.27499962	18326.125	highland	St. Barbara
PTN3500	0	0	0	0	0	0	0	0	0	0	0	1	0	0	0	0	0	0	0	1	0	0	0	0	1617.609985	12.25	19743.25	highland	St. Barbara
PTN4500	0	2	0	0	1	0	0	0	0	0	0	0	0	0	0	0	0	0	0	0	0	0	0	0	1529.869995	12.5041666	19844.625	highland	St. Barbara
W3500	0	0	0	0	0	0	0	0	0	0	0	2	0	0	0	0	0	0	0	0	0	0	0	0	1574.02002	12.53333378	18903.25	highland	Morro
PTS0500	0	0	0	0	0	0	0	0	0	0	0	0	0	0	1	0	0	0	0	0	1	0	1	0	1498.48999	12.55000019	18482.75	highland	St. Barbara
T3	1	0	0	0	0	0	2	7	6	0	2	2	0	1	0	0	0	0	0	0	0	0	0	0	600.3980103	16.95833397	19297.5	lowland	SF
T9	0	0	0	0	0	0	0	1	0	0	7	0	0	0	0	0	0	0	0	0	0	0	0	0	687.8280029	16.375	19440.75	lowland	SF
