# Supplementary material for: Drivers of Anuran Assemblage Structure in a Subtropical Montane Region
Source: Ecol Evol. 2024 Nov 28;14(12):e70624. doi: 10.1002/ece3.70624 (PMC11602670; doi:10.1002/ece3.70624)
Supplement: Supplementary file 1 — Data S1. [file ECE3-14-e70624-s002.zip › KB_abun_data2.csv]

species	L400	PTN0400	PTS3500	T1	T10	T2	T4	T5	T6	T7	T8	W1500	W4500	PTS2500	PTN3500	PTN4500	W3500	PTS0500	T3	T9
Adenomera_araucaria	0	0	0	0	0	0	0	0	0	0	0	0	0	0	0	0	0	0	1	0
Aplastodiscus_perviridis	0	0	1	0	0	0	0	0	0	0	0	0	0	0	0	2	0	0	0	0
Boana_bischoffi	0	0	0	0	0	0	0	1	1	0	0	0	0	0	0	0	0	0	0	0
Boana_faber	0	0	0	2	0	0	0	0	0	0	0	0	0	0	0	0	0	0	0	0
Boana_leptolineata	0	0	0	0	0	0	0	0	0	0	0	0	0	0	0	1	0	0	0	0
Boana_joaquini	0	0	1	0	0	0	0	0	0	0	0	0	3	0	0	0	0	0	0	0
Bokermannohyla_hylax	0	0	0	0	1	0	2	4	1	0	2	0	0	0	0	0	0	0	2	0
Dendroprhyniscus_berthalutzae	0	0	0	1	0	5	5	2	2	0	17	0	0	0	0	0	0	0	7	1
Fritziana_mitus	0	0	0	10	4	11	11	0	7	0	13	0	0	0	0	0	0	0	6	0
Hylodes_meridionalis	0	0	0	0	0	0	0	0	0	1	0	0	0	0	0	0	0	0	0	0
Ischnocnema_henseli	0	0	0	5	2	5	0	0	9	4	0	0	0	0	0	0	0	0	2	7
Ischnocnema_aff._manezinho	1	1	0	0	0	1	0	0	0	0	0	4	1	0	1	0	2	0	2	0
Phyllomedusa_distincta	0	0	0	0	0	1	0	0	0	0	0	0	0	0	0	0	0	0	0	0
Physalaemus_lateristriga	0	0	0	0	0	0	0	0	0	0	0	0	0	0	0	0	0	0	1	0
Physalaemus_gracilis	0	0	1	0	0	0	0	0	0	0	0	0	0	0	0	0	0	1	0	0
Physalaemus_nanus	0	0	0	0	0	0	0	0	0	0	1	1	0	0	0	0	0	0	0	0
Proceratophrys_boiei	0	0	0	0	2	1	0	1	1	0	1	0	0	0	0	0	0	0	0	0
Proceratophrys_brauni	1	0	0	0	0	0	0	0	0	0	0	0	0	0	0	0	0	0	0	0
Rhinella_ornata	0	0	0	0	0	1	0	0	1	0	0	0	0	0	0	0	0	0	0	0
Rhinella_henseli	0	0	0	0	0	0	0	0	1	0	0	0	0	0	1	0	0	0	0	0
Rhinella_icterica	0	0	0	0	1	0	1	0	3	0	0	0	1	1	0	0	0	1	0	0
Scinax_catharinae	0	0	0	0	2	1	0	0	0	1	1	0	0	0	0	0	0	0	0	0
Scinax_sp.	0	0	1	0	0	0	0	0	0	0	0	0	0	0	0	0	0	1	0	0
Scinax_perereca	0	0	0	0	0	0	0	0	0	0	1	0	0	0	0	0	0	0	0	0
