# Supplementary material for: Drivers of Anuran Assemblage Structure in a Subtropical Montane Region
Source: Ecol Evol. 2024 Nov 28;14(12):e70624. doi: 10.1002/ece3.70624 (PMC11602670; doi:10.1002/ece3.70624)
Supplement: Supplementary file 1 — Data S1. [file ECE3-14-e70624-s002.zip › KB_data.csv]

site	richness	abundance	npp	bio1	elevation	area	region
L400	2	2	19449.75	13.07499981	1454.22998	highland	Morro
PTN0400	1	1	18573.125	12.09583378	1599.23999	highland	Sta. Bárbara
PTS3500	4	4	17370	12.02916622	1654.290039	highland	Sta. Bárbara
T1	4	18	19370.25	17.71249962	494.9100037	lowland	PAESF
T10	6	12	18960.125	17.13333321	659.9970093	lowland	PAESF
T2	8	26	19458.25	17.26250076	598.6099854	lowland	PAESF
T4	4	19	19456.875	17.62083435	526.4039917	lowland	PAESF
T5	4	8	19455.5	17.71249962	516.4940186	lowland	PAESF
T6	9	26	19443.25	16.84166718	630.992981	lowland	PAESF
T7	3	6	19249.33333	15.73750019	747.4780273	lowland	PAESF
T8	7	36	19355.625	17.18333435	545.8270264	lowland	PAESF
W1500	2	5	19492.5	12.20833302	1604.300049	highland	Morro
W4500	3	5	19551.75	12.25833321	1587.48999	highland	Morro
PTS2500	1	1	18326.125	12.27499962	1660.439941	highland	Sta. Bárbara
PTN3500	2	2	19743.25	12.25	1617.609985	highland	Sta. Bárbara
PTN4500	2	3	19844.625	12.5041666	1529.869995	highland	Sta. Bárbara
W3500	1	2	18903.25	12.53333378	1574.02002	highland	Morro
PTS0500	3	3	18482.75	12.55000019	1498.48999	highland	Sta. Bárbara
T3	7	21	19297.5	16.95833397	600.3980103	lowland	PAESF
T9	2	8	19440.75	16.375	687.8280029	lowland	PAESF
